# Supplementary material for: Snakefly diversity in Early Cretaceous amber from Spain (Neuropterida, Raphidioptera)
Source: Zookeys. 2012 Jun 25;(204):1–40. doi: 10.3897/zookeys.204.2740 (PMC3391719; doi:10.3897/zookeys.204.2740)
Supplement: XML Treatment for Baissoptera ? cretaceoelectra [file zookeys.204.2740-treatment1.xml]

<!DOCTYPE tp:taxon-treatment
  PUBLIC "-//TaxonX//DTD Taxonomic Treatment Publishing DTD v0 20100105//EN" "tax-treatment-NSO.dtd">
<tp:taxon-treatment xmlns:tp="http://www.plazi.org/taxpub"><tp:treatment-meta><mixed-citation publication-type="journal"><person-group><name><surname>la Fuente</surname><given-names>Ricardo Pérez-de</given-names></name><name><surname>Peñalver</surname><given-names>Enrique</given-names></name><name><surname>Delclòs</surname><given-names>Xavier</given-names></name><name><surname>Engel</surname><given-names>Michael S.</given-names></name></person-group><article-title>Snakefly diversity in Early Cretaceous amber from Spain (Neuropterida, Raphidioptera)</article-title><source>Zookeys</source><day>25</day><month>6</month><year>2012</year><volume>2012</volume><issue>204</issue><fpage>1</fpage><lpage>40</lpage><pub-id pub-id-type="doi">10.3897/zookeys.204.2740</pub-id></mixed-citation></tp:treatment-meta><tp:nomenclature><tp:taxon-name>
                            <tp:taxon-name-part taxon-name-part-type="genus">Baissoptera</tp:taxon-name-part>
                            ?
                            <tp:taxon-name-part taxon-name-part-type="species">cretaceoelectra</tp:taxon-name-part>
                        <object-id xmlns:xlink="http://www.w3.org/1999/xlink" xlink:type="simple">urn:lsid:zoobank.org:act:94EB4ADD-CCC8-46CB-98AF-F2EC4D47BDDC</object-id>
								</tp:taxon-name><tp:taxon-authority>Pérez-de la Fuente, Peñalver, Delclòs &amp; Engel</tp:taxon-authority><tp:taxon-status xmlns:xlink="http://www.w3.org/1999/xlink" xlink:type="simple">sp. n.</tp:taxon-status><xref ref-type="fig" rid="F2">Figs 2</xref><xref ref-type="fig" rid="F3">, 3</xref></tp:nomenclature><tp:treatment-sec sec-type="Holotype"><title>Holotype.</title><p>MCNA 12068.4, from Peñacerrada I amber; fore- and hind wing distal fragments. Three associated hymenopterans are preserved as syninclusions.</p></tp:treatment-sec><tp:treatment-sec sec-type="Diagnosis"><title>Diagnosis.</title><p>Fore- and hind wing with a relatively long pterostigma with a strongly oblique and slightly sinusoid pterostigmal crossvein placed beyond pterostigmal midlength; fore- and hind wing with one closed radial cell distal to pterostigma; forewing Rs with six branches; forewing with at least eight closed subradial cells.</p></tp:treatment-sec><tp:treatment-sec sec-type="Description"><title>Description.</title><p>Sex unknown. Veins with some strong, very short setae preserved, membrane hyaline. <italic>Forewing</italic>.Length of preserved fragment 6.4,maximum width 2.8;wing apex relatively rounded; pterostigma relatively long (2.4 long, length ca. eight<!--PageBreak--> times basal pterostigmal width), slightly widening distally, not conspicuously infumate as preserved; pterostigma with a strongly oblique and slightly sinusoid pterostigmal crossvein placed beyond pterostigmal midlength, basally closed by a crossvein; pterostigma longer than any radial cell; R with two branches beyond pterostigma;at least three radial cells present, one closed radial cell partly distal to pterostigma; Rs with six branches and at least eight closed subradial cells;MA at least with two branches; gradate seriesveryregular, almost following a staircase-like pattern. <italic>Hind wing</italic>.Length of preserved fragment 5.9,maximum width as preserved 2.7;wing apex more pointed than in forewing;costal field distinctly narrower than in forewing; one c-sc crossvein preserved;pterostigma relatively long (2.5 long, length ca. 10 times basal pterostigmal width), slightly widening distally, not conspicuously infumate as preserved, starting 0.5 (twice pterostigmal basal width) beyond termination of Sc; pterostigma with a strongly oblique and slightly sinusoid pterostigmal crossvein placed beyond pterostigmal midlength, basally closed by a crossvein;pterostigma longer than any radial cell;R with two branches beyond pterostigma;at least five radial cells present, one small closed radial cell distal to pterostigma;Rs with five branches and at least seven closed subradial cells; MA at least with two branches; gradate seriesveryregular, almost following a staircase-like pattern.</p><fig id="F2" position="float" orientation="portrait"><label>Figure 2.</label><caption><p><italic><tp:taxon-name>Baissoptera? cretaceoelectra</tp:taxon-name></italic> sp. n., holotype MCNA 12068.4. <bold>A</bold> forewing <bold>B</bold> hind wing. Scale bars = 1 mm.</p></caption><graphic xmlns:xlink="http://www.w3.org/1999/xlink" xlink:href="ZooKeys-204-001-g002.jpg" position="float" orientation="portrait" xlink:type="simple"/></fig><fig id="F3" position="float" orientation="portrait"><label>Figure 3.</label><caption><p>Drawings of <italic><tp:taxon-name>Baissoptera? cretaceoelectra</tp:taxon-name></italic> sp. n., holotype MCNA 12068.4. <bold>A</bold>, forewing <bold>B</bold> hind wing. Scale bar = 1 mm (both wings at the same scale).</p></caption><graphic xmlns:xlink="http://www.w3.org/1999/xlink" xlink:href="ZooKeys-204-001-g003.jpg" position="float" orientation="portrait" xlink:type="simple"/></fig></tp:treatment-sec><tp:treatment-sec sec-type="Etymology"><title>Etymology.</title><p>The specific epithet is a combination of the Greek words <italic>cretaceus</italic> (taken from the period name, although specifically meaning “chalky”) and <italic>elektron</italic>, meaning “amber”.</p></tp:treatment-sec><tp:treatment-sec sec-type="Comments"><title>Comments.</title><p>Within the current taxonomic framework, the numerous crossveins of MCNA 12068.4 are indicative of placement in the <tp:taxon-name>Baissopteridae</tp:taxon-name>. Unfortunately, neither base of the wing is preserved, thus important characters such as the maximum width of the costal field, the pattern of distribution of c-sc crossveins (= costal crossveins), the separation between M and CuA in the forewing, and the shape of the basal piece of MA, are unknown. Also, the infumation of the pterostigma is not evident in the holotype, but it is uncertain if this could have been caused by taphonomical processes and is, therefore, not used as a diagnostic character although if the absence of infumation is true of the species in life, then it would represent a remarkable difference from all other described baissopterids. Fortunately, the pterostigma can be delimited thanks to the relative parallelness of C and R (R tends to conspicuously change its slope beyond the pterostigma in the other baissopterids) and also the greater thickness of both veins.</p><p>The specimen is tentatively classified within the genus <italic><tp:taxon-name>Baissoptera</tp:taxon-name></italic> as it has the pterostigmal crossvein most similar to the diversity found within this genus. Today just two of the 12 species currently classified within the genus <italic><tp:taxon-name>Baissoptera</tp:taxon-name></italic>, i.e., <italic><tp:taxon-name>Baissoptera brasiliensis</tp:taxon-name></italic> Oswald, 1990 and <italic><tp:taxon-name>Baissoptera lisae</tp:taxon-name></italic> Jepson, Ansorge &amp; Jarzembowski, 2011, lack a pterostigmal crossvein in both fore- and hind wings (<xref ref-type="bibr" rid="B39">Oswald 1990</xref>: p. 156, figs 3, 4; <xref ref-type="bibr" rid="B25">Jepson et al. 2011</xref>: p. 393, text-figs 6A, B). Some genera can even show an additional, straight pterostigmal crossvein in a more basal position at least in the hind wing, i.e., <italic><tp:taxon-name>Baissoptera kolosnitsynae</tp:taxon-name></italic> Martynova, 1961 and <italic><tp:taxon-name>Baissoptera pulchra</tp:taxon-name></italic> (Martins-Neto and Nel, 1992) (<xref ref-type="bibr" rid="B29">Martynova 1961</xref>: p. 81, fig. 7; <xref ref-type="bibr" rid="B27">Martins-Neto and Nel 1992</xref>: p. 428, figs 2, 3). Regarding the other taxa currently classified within the <tp:taxon-name>Baissopteridae</tp:taxon-name>, the genera <italic><tp:taxon-name>Lugala</tp:taxon-name></italic> and <italic><tp:taxon-name>Cretoraphidia</tp:taxon-name></italic> lack a pterostigmal crossvein, at <!--PageBreak-->least in the hind wing (<xref ref-type="bibr" rid="B45">Ponomarenko 1988</xref>: p. 75, fig. 4; 1993: p. 70, figs 7, 9, 10); whereas the genera <italic><tp:taxon-name>Cretoraphidiopsis</tp:taxon-name></italic> and <italic><tp:taxon-name>Austroraphidia</tp:taxon-name></italic>, althoughshowing a pterostigmal crossvein situated beyond pterostigmal midlength, have it not as strongly oblique as in <italic><tp:taxon-name>Baissoptera? cretaceoelectra</tp:taxon-name></italic> sp. n., both showing irregular gradate series in both wings and a much lesser number of Rs branches in the forewing (three in <italic><tp:taxon-name>Austroraphidia</tp:taxon-name></italic>, four in <italic><tp:taxon-name>Cretoraphidiopsis</tp:taxon-name></italic>). <italic><tp:taxon-name>Cretinocellia cellulosa</tp:taxon-name></italic> Ponomarenko, 1988 has been recently transferred from the <tp:taxon-name>Baissopteridae</tp:taxon-name> to the <tp:taxon-name>Mesoraphidiidae</tp:taxon-name> by <xref ref-type="bibr" rid="B7">Bechly and Wolf-Schwenninger (2011)</xref> based on its lack of pterostigmal crossvein(s) and a Sc ending about midwing length. Although these two characters are also present in <italic><tp:taxon-name>Cretoraphidia certa</tp:taxon-name></italic> Ponomarenko, 1993 and <italic><tp:taxon-name>Cretoraphidia magna</tp:taxon-name></italic> Ponomarenko, 1993 (<xref ref-type="bibr" rid="B46">Ponomarenko 1993</xref>: p. 70, figs 7, 10), in both, the crossvenation is relatively higher than in <italic><tp:taxon-name>Cretoraphidia cellulosa</tp:taxon-name></italic> and should therefore remain in <tp:taxon-name>Baissopteridae</tp:taxon-name> for the moment. Consequently, <xref ref-type="bibr" rid="B7">Bechly and Wolf-Schwenninger (2011)</xref> also noted that the genus <italic><tp:taxon-name>Cretinocellia</tp:taxon-name></italic> might occupy a basalmost position within <tp:taxon-name>Mesoraphidiidae</tp:taxon-name> according to its relatively high crossvenation compared to the other mesoraphidiids. On the other<!--PageBreak--> hand, we still consider <italic><tp:taxon-name>Arariperaphidia rochai</tp:taxon-name></italic> Martins-Neto and Vulcano, 1989 as incertae sedis rather than as a baissopterid (<italic>contra</italic> <xref ref-type="bibr" rid="B7">Bechly and Wolf-Schwenninger 2011</xref>), owing to its lack of preserved characters indicating a more conclusive assignment. The shape and location of the pterostigmal crossvein is quite diagnostic for <italic><tp:taxon-name>Baissoptera? cretaceoelectra</tp:taxon-name></italic>. Only <italic><tp:taxon-name>Baissoptera minima</tp:taxon-name></italic> Ponomarenko, 1993 shows such a strongly oblique pterostigmal crossvein within the family, even slightly sinusoid as in the new species, in a relatively elongate pterostigma (length ca. eight times basal pterostigmal width) (<xref ref-type="bibr" rid="B46">Ponomarenko 1993</xref>: p. 64, fig. 2). However, the pterostigmal crossvein is located before pterostigmal midlength and Rs is poorly branched in <italic><tp:taxon-name>Baissoptera minima</tp:taxon-name></italic>. <italic><tp:taxon-name>Baissoptera? cretaceoelectra</tp:taxon-name></italic> has Rs in the forewing with more branches currently described within the genus. The remaining <italic><tp:taxon-name>Baissoptera</tp:taxon-name></italic> species always show a lesser number of branches of Rs in the forewing, i.e., five (<italic><tp:taxon-name>Baissoptera brasiliensis</tp:taxon-name></italic>, <italic><tp:taxon-name>Baissoptera grandis</tp:taxon-name></italic> Ren in Ren et al. 1995, <italic><tp:taxon-name>Baissoptera liaoningensis</tp:taxon-name></italic> Ren, 1994, <italic><tp:taxon-name>Baissoptera lisae</tp:taxon-name></italic>, and <italic><tp:taxon-name>Baissoptera sibirica</tp:taxon-name></italic> Ponomarenko, 1993), four (<italic><tp:taxon-name>Baissoptera elongata</tp:taxon-name></italic> Ponomarenko, 1993, <italic><tp:taxon-name>Baissoptera euneura</tp:taxon-name></italic> Ren, 1997, <italic><tp:taxon-name>Baissoptera kolosnitsynae</tp:taxon-name></italic>, and <italic><tp:taxon-name>Baissoptera martinsoni</tp:taxon-name></italic> Martynova, 1961), or three Rs branches (<italic><tp:taxon-name>Baissoptera pulchra</tp:taxon-name></italic> and <italic><tp:taxon-name>Baissoptera minima</tp:taxon-name></italic>) (<xref ref-type="bibr" rid="B29">Martynova 1961</xref>; <xref ref-type="bibr" rid="B39">Oswald 1990</xref>; <xref ref-type="bibr" rid="B27">Martins-Neto and Nel 1992</xref>; <xref ref-type="bibr" rid="B46">Ponomarenko 1993</xref>; <xref ref-type="bibr" rid="B47">Ren 1994</xref>, 1997; <xref ref-type="bibr" rid="B49">Ren et al. 1995</xref>; <xref ref-type="bibr" rid="B25">Jepson et al. 2011</xref>). Although <italic><tp:taxon-name>Baissoptera cellulosa</tp:taxon-name></italic> Ponomarenko, 1993 (based on a forewing lacking the apex) could also possess six branches of Rs and does have a sinuate pterostigmal crossvein presumably beyond pterostigmal midlength (<xref ref-type="bibr" rid="B46">Ponomarenko 1993</xref>: p. 65, fig. 3), it differs from <italic><tp:taxon-name>Baissoptera? cretaceoelectra</tp:taxon-name></italic> in that the pterostigmal crossvein is just slightly oblique and the more abundant crossvenation. The only other described baissopterid with such an elevated number of branches of Rs is <italic><tp:taxon-name>Cretoraphidia certa</tp:taxon-name></italic>, but it lacks a pterostigmal crossvein as has been discussed, and in addition Sc ends in a more basal position. Furthermore, the pterostigmal length of the new species is elongate when compared to the other lengths shown by the other species within the genus <italic><tp:taxon-name>Baissoptera</tp:taxon-name></italic>. Only <italic><tp:taxon-name>Baissoptera grandis</tp:taxon-name></italic> has a longer pterostigma, its length about 11 times its basal pterostigmal width (<xref ref-type="bibr" rid="B49">Ren et al. 1995</xref>: p. 175, fig. 2). The shortest pterostigmata within the genus are found in <italic><tp:taxon-name>Baissoptera martinsoni</tp:taxon-name></italic> and <italic><tp:taxon-name>Baissoptera elongata</tp:taxon-name></italic>, their lengths ca. four and six times their basal pterostigmal widths, respectively (<xref ref-type="bibr" rid="B29">Martynova 1961</xref>: p. 80, fig. 6; <xref ref-type="bibr" rid="B46">Ponomarenko 1993</xref>: p. 67, fig. 5). Naturally, our placement of this species in <italic><tp:taxon-name>Baissoptera</tp:taxon-name></italic> is a conservative position based on the lack of complete material. More completely-preserved specimens, in which the wing base characters noted above could be assessed, may force a reconsideration of the generic assignment.</p></tp:treatment-sec><ref-list><ref id="B39"><mixed-citation xmlns:xlink="http://www.w3.org/1999/xlink" xlink:type="simple"><person-group><name name-style="western"><surname>Oswald</surname><given-names>JD</given-names></name></person-group> (<year>1990</year>)<article-title> Raphidioptera.</article-title><source>Bulletin of the American Museum of Natural History </source><volume>195</volume>: <fpage>154</fpage>-<lpage>163</lpage>.</mixed-citation></ref><ref id="B25"><mixed-citation xmlns:xlink="http://www.w3.org/1999/xlink" xlink:type="simple"><person-group><name name-style="western"><surname>Jepson</surname><given-names>JE</given-names></name><name name-style="western"><surname>Ansorge</surname><given-names>J</given-names></name><name name-style="western"><surname>Jarzembowski</surname><given-names>EA</given-names></name></person-group> (<year>2011</year>)<article-title> New snakeflies (Insecta: Raphidioptera) from the Lower Cretaceous of the UK, Spain and Brazil.</article-title><source>Palaeontology </source><volume>54</volume> (<issue>2</issue>): <fpage>385</fpage>-<lpage>395</lpage>. doi: <ext-link ext-link-type="uri" xlink:href="http://dx.doi.org/10.1111/j.1475-4983.2011.01038.x" xlink:type="simple">10.1111/j.1475-4983.2011.01038.x</ext-link></mixed-citation></ref><ref id="B29"><mixed-citation xmlns:xlink="http://www.w3.org/1999/xlink" xlink:type="simple"><person-group><name name-style="western"><surname>Martynova</surname><given-names>OM</given-names></name></person-group> (<year>1961</year>)<article-title> Recent and fossil snakeflies (Insecta, Raphidioptera).</article-title><source>Paleontologicheskiy Zhurnal </source><volume>1961</volume> (<issue>3</issue>): <fpage>73</fpage>-<lpage>83</lpage>. [In Russian]</mixed-citation></ref><ref id="B27"><mixed-citation xmlns:xlink="http://www.w3.org/1999/xlink" xlink:type="simple"><person-group><name name-style="western"><surname>Martins-Neto</surname><given-names>RG</given-names></name><name name-style="western"><surname>Nel</surname><given-names>A</given-names></name></person-group> (<year>1992</year>)<source> Un nouveau fossile de Raphidioptère de la formation Santana, Crétacé inférieur du Brésil (Neuropteroidea, Raphidioptera). Bulletin de la Société Entomologique de France 97: 425–428. [Publication date: 1993].</source></mixed-citation></ref><ref id="B45"><mixed-citation xmlns:xlink="http://www.w3.org/1999/xlink" xlink:type="simple"><person-group><name name-style="western"><surname>Ponomarenko</surname><given-names>AG</given-names></name></person-group> (<year>1988</year>)<source> New Mesozoic insects. Trudy Sovmestnay Sovetsko-Mongolskay Paleontologiyeskay Ekspeditsiy 33: 71–80, 94.</source></mixed-citation></ref><ref id="B7"><mixed-citation xmlns:xlink="http://www.w3.org/1999/xlink" xlink:type="simple"><person-group><name name-style="western"><surname>Bechly</surname><given-names>G</given-names></name><name name-style="western"><surname>Wolf-Schwenninger</surname><given-names>K</given-names></name></person-group> (<year>2011</year>)<article-title> A new fossil genus and species of snakefly (Raphidioptera: Mesoraphidiidae) from Lower Cretaceous Lebanese amber, with a discussion of snakefly phylogeny and fossil history.</article-title><source>Insect Systematics and Evolution </source><volume>42</volume> (<issue>2</issue>): <fpage>221</fpage>-<lpage>236</lpage>. doi: <ext-link ext-link-type="uri" xlink:href="http://dx.doi.org/10.1163/187631211X568164" xlink:type="simple">10.1163/187631211X568164</ext-link></mixed-citation></ref><ref id="B46"><mixed-citation xmlns:xlink="http://www.w3.org/1999/xlink" xlink:type="simple"><person-group><name name-style="western"><surname>Ponomarenko</surname><given-names>AG</given-names></name></person-group> (<year>1993</year>)<article-title> Lower Cretaceous snakeflies from Transbaikalia.</article-title><source>Trudy Paleontologicheskogo Instituta Akademii Nauk SSSR </source><volume>252</volume>: <fpage>60</fpage>-<lpage>80</lpage>.</mixed-citation></ref><ref id="B47"><mixed-citation xmlns:xlink="http://www.w3.org/1999/xlink" xlink:type="simple"><person-group><name name-style="western"><surname>Ren</surname><given-names>D</given-names></name></person-group> (<year>1994</year>)<article-title> A new discovery of snake-flies (Insecta) from late Jurassic of Beipiao, Liaoning.</article-title><source>Professional Papers of Stratigraphy and Paleontology </source><volume>25</volume>: <fpage>131</fpage>-<lpage>140</lpage>. [In Chinese, with English summary]</mixed-citation></ref><ref id="B49"><mixed-citation xmlns:xlink="http://www.w3.org/1999/xlink" xlink:type="simple"><person-group><name name-style="western"><surname>Ren</surname><given-names>D</given-names></name><name name-style="western"><surname>Lu</surname><given-names>L-W</given-names></name><name name-style="western"><surname>Guo</surname><given-names>Z-G</given-names></name><name name-style="western"><surname>Ji</surname><given-names>S-A</given-names></name></person-group> (<year>1995</year>)<source> Faunae and stratigraphy of Jurassic-Cretaceous in Beijing and the adjacent areas.</source><publisher-name>Beijing</publisher-name>, <publisher-loc>SeismicPublishing House</publisher-loc>, <lpage>222</lpage> pp.[In Chinese with English summary]<!--PageBreak--></mixed-citation></ref></ref-list></tp:taxon-treatment>
