# Supplementary material for: Snakefly diversity in Early Cretaceous amber from Spain (Neuropterida, Raphidioptera)
Source: Zookeys. 2012 Jun 25;(204):1–40. doi: 10.3897/zookeys.204.2740 (PMC3391719; doi:10.3897/zookeys.204.2740)
Supplement: XML Treatment for Necroraphidia [file zookeys.204.2740-treatment2.xml]

<!DOCTYPE tp:taxon-treatment
  PUBLIC "-//TaxonX//DTD Taxonomic Treatment Publishing DTD v0 20100105//EN" "tax-treatment-NSO.dtd">
<tp:taxon-treatment xmlns:tp="http://www.plazi.org/taxpub"><tp:treatment-meta><mixed-citation publication-type="journal"><person-group><name><surname>la Fuente</surname><given-names>Ricardo Pérez-de</given-names></name><name><surname>Peñalver</surname><given-names>Enrique</given-names></name><name><surname>Delclòs</surname><given-names>Xavier</given-names></name><name><surname>Engel</surname><given-names>Michael S.</given-names></name></person-group><article-title>Snakefly diversity in Early Cretaceous amber from Spain (Neuropterida, Raphidioptera)</article-title><source>Zookeys</source><day>25</day><month>6</month><year>2012</year><volume>2012</volume><issue>204</issue><fpage>1</fpage><lpage>40</lpage><pub-id pub-id-type="doi">10.3897/zookeys.204.2740</pub-id></mixed-citation></tp:treatment-meta><tp:nomenclature><tp:taxon-name>
                            <tp:taxon-name-part taxon-name-part-type="genus">Necroraphidia</tp:taxon-name-part>
                        <object-id xmlns:xlink="http://www.w3.org/1999/xlink" xlink:type="simple">urn:lsid:zoobank.org:act:BF4F7D74-232F-4F2E-8754-E3940CD9D8B0</object-id>
								<object-id xmlns:xlink="http://www.w3.org/1999/xlink" xlink:type="simple">http://species-id.net/wiki/Necroraphidia</object-id>
								</tp:taxon-name><tp:taxon-authority>Pérez-de la Fuente, Peñalver, Delclòs &amp; Engel</tp:taxon-authority><tp:taxon-status xmlns:xlink="http://www.w3.org/1999/xlink" xlink:type="simple">gen. n.</tp:taxon-status></tp:nomenclature><tp:treatment-sec sec-type="Type species"><title>Type species.</title><p><italic><tp:taxon-name>Necroraphidia arcuata</tp:taxon-name></italic> sp. n.</p></tp:treatment-sec><tp:treatment-sec sec-type="Diagnosis"><title>Diagnosis.</title><p>Small size; costal field very broad; pterostigma with a single, subdistal, strongly oblique, slightly sinuose to arcuate crossvein; pterostigma with a <!--PageBreak-->diffuse base; forewing with Rs and MA each forked twice; forewing with second radial cell proximally broad.</p></tp:treatment-sec><tp:treatment-sec sec-type="Etymology"><title>Etymology.</title><p>The new genus-group name is a combination of the Greek word <italic>nekros</italic>, meaning, “dead”, and <italic><tp:taxon-name>Raphidia</tp:taxon-name></italic>, common generic stem for snakeflies. The name is feminine.</p></tp:treatment-sec><tp:treatment-sec sec-type="Comments"><title>Comments.</title><p><italic><tp:taxon-name>Necroraphidia</tp:taxon-name></italic> gen. n. is most similar to <italic><tp:taxon-name>Ororaphidia</tp:taxon-name></italic> and <italic><tp:taxon-name>Styporaphidia</tp:taxon-name></italic> from the Late Jurassic of Inner Mongolia, China (<xref ref-type="bibr" rid="B17">Engel and Ren 2008</xref>). These three genera show the very diagnostic character of a diffuse base to the pterostigma, lacking a crossvein as the proximal boundary of this wing region (<xref ref-type="fig" rid="F4">figs 4D–E</xref>). Also, they share the presence of, at least, one pterostigmal crossvein subdistally, three discoidal cells posterior to MP in the forewing (forming a triangle), and a larger size if compared with other minute mesoraphidiids. <italic><tp:taxon-name>Caloraphidia glossophylla</tp:taxon-name></italic> Ren, 1997 (combination restored by <xref ref-type="bibr" rid="B7">Bechly and Wolf-Schwenninger 2011</xref>) shares these three characters, but it lacks the diffuse pterostigmal base according to Ren (1997: p. 184, fig. 11). Hence, to consider this species as closely related (i.e., as an ororaphidiine in their system) as suggested by <xref ref-type="bibr" rid="B7">Bechly and Wolf-Schwenninger (2011)</xref> seems dubious. <italic><tp:taxon-name>Necroraphidia</tp:taxon-name></italic> can be separated from <italic><tp:taxon-name>Styporaphidia</tp:taxon-name></italic> by the presence of a single pterostigmal crossvein (two in <italic><tp:taxon-name>Styporaphidia</tp:taxon-name></italic>) and the three branches of both Rs and MA (two branches in <italic><tp:taxon-name>Styporaphidia</tp:taxon-name></italic>), while it can be distinguished most readily from <italic><tp:taxon-name>Ororaphidia</tp:taxon-name></italic> by the strongly oblique and arcuate shape of the pterostigmal crossvein (less oblique and straight in <italic><tp:taxon-name>Ororaphidia</tp:taxon-name></italic>), the proximally broader second radial cell (narrowly triangular proximad in <italic><tp:taxon-name>Ororaphidia</tp:taxon-name></italic>), the smaller second discoidal cell, and also by the smaller size (forewing length 11.4 in <italic><tp:taxon-name>Ororaphidia</tp:taxon-name></italic>) (<xref ref-type="bibr" rid="B17">Engel and Ren 2008</xref>).</p><fig id="F4" position="float" orientation="portrait"><label>Figure 4.</label><caption><p><italic><tp:taxon-name>Necroraphidia arcuata</tp:taxon-name></italic> gen. et sp. n., holotype CES 391.1. <bold>A</bold> ventral habitus, note some charcoalified plant fibersnearby the specimen (arrow) <bold>B</bold> right forewing pterostigmal crossvein <bold>C</bold> right hind wing pterostigmal crossvein <bold>D</bold> right forewing pterostigmal diffuse base <bold>E</bold> right hind wing pterostigmal diffuse base. Scale bars: <bold>A</bold> = 2 mm; <bold>B, C, D, E</bold> = 0.5 mm.</p></caption><graphic xmlns:xlink="http://www.w3.org/1999/xlink" xlink:href="ZooKeys-204-001-g004.jpg" position="float" orientation="portrait" xlink:type="simple"/></fig></tp:treatment-sec><ref-list><ref id="B17"><mixed-citation xmlns:xlink="http://www.w3.org/1999/xlink" xlink:type="simple"><person-group><name name-style="western"><surname>Engel</surname><given-names>MS</given-names></name><name name-style="western"><surname>Ren</surname><given-names>D</given-names></name></person-group> (<year>2008</year>)<article-title> New snakeflies from the Jiulongshan Formation of Inner Mongolia, China (Raphidioptera).</article-title><source>Journal of the Kansas Entomological Society </source><volume>81</volume> (<issue>3</issue>): <fpage>188</fpage>-<lpage>193</lpage>.</mixed-citation></ref><ref id="B7"><mixed-citation xmlns:xlink="http://www.w3.org/1999/xlink" xlink:type="simple"><person-group><name name-style="western"><surname>Bechly</surname><given-names>G</given-names></name><name name-style="western"><surname>Wolf-Schwenninger</surname><given-names>K</given-names></name></person-group> (<year>2011</year>)<article-title> A new fossil genus and species of snakefly (Raphidioptera: Mesoraphidiidae) from Lower Cretaceous Lebanese amber, with a discussion of snakefly phylogeny and fossil history.</article-title><source>Insect Systematics and Evolution </source><volume>42</volume> (<issue>2</issue>): <fpage>221</fpage>-<lpage>236</lpage>. doi: <ext-link ext-link-type="uri" xlink:href="http://dx.doi.org/10.1163/187631211X568164" xlink:type="simple">10.1163/187631211X568164</ext-link></mixed-citation></ref></ref-list></tp:taxon-treatment>
