# Supplementary material for: Snakefly diversity in Early Cretaceous amber from Spain (Neuropterida, Raphidioptera)
Source: Zookeys. 2012 Jun 25;(204):1–40. doi: 10.3897/zookeys.204.2740 (PMC3391719; doi:10.3897/zookeys.204.2740)
Supplement: XML Treatment for Necroraphidia arcuata [file zookeys.204.2740-treatment3.xml]

<!DOCTYPE tp:taxon-treatment
  PUBLIC "-//TaxonX//DTD Taxonomic Treatment Publishing DTD v0 20100105//EN" "tax-treatment-NSO.dtd">
<tp:taxon-treatment xmlns:tp="http://www.plazi.org/taxpub"><tp:treatment-meta><mixed-citation publication-type="journal"><person-group><name><surname>la Fuente</surname><given-names>Ricardo Pérez-de</given-names></name><name><surname>Peñalver</surname><given-names>Enrique</given-names></name><name><surname>Delclòs</surname><given-names>Xavier</given-names></name><name><surname>Engel</surname><given-names>Michael S.</given-names></name></person-group><article-title>Snakefly diversity in Early Cretaceous amber from Spain (Neuropterida, Raphidioptera)</article-title><source>Zookeys</source><day>25</day><month>6</month><year>2012</year><volume>2012</volume><issue>204</issue><fpage>1</fpage><lpage>40</lpage><pub-id pub-id-type="doi">10.3897/zookeys.204.2740</pub-id></mixed-citation></tp:treatment-meta><tp:nomenclature><tp:taxon-name>
                            <tp:taxon-name-part taxon-name-part-type="genus">Necroraphidia</tp:taxon-name-part>
                            <tp:taxon-name-part taxon-name-part-type="species">arcuata</tp:taxon-name-part>
                        <object-id xmlns:xlink="http://www.w3.org/1999/xlink" xlink:type="simple">urn:lsid:zoobank.org:act:A0CA422D-FD60-4753-B8DE-7C5A4E75BDAE</object-id>
								<object-id xmlns:xlink="http://www.w3.org/1999/xlink" xlink:type="simple">http://species-id.net/wiki/Necroraphidia_arcuata</object-id>
								</tp:taxon-name><tp:taxon-authority>Pérez-de la Fuente, Peñalver, Delclòs &amp; Engel</tp:taxon-authority><tp:taxon-status xmlns:xlink="http://www.w3.org/1999/xlink" xlink:type="simple">sp. n.</tp:taxon-status><xref ref-type="fig" rid="F4">Figs 4</xref><xref ref-type="fig" rid="F5">, 5</xref></tp:nomenclature><tp:treatment-sec sec-type="Holotype"><title>Holotype.</title><p>CES 391.1, from El Soplao amber; incomplete specimen, almost complete left fore- and hind wings (lacking their basalmost part), distal half of right hind wing and apex of right forewing, partial abdomen, and two leg fragments. Dense fungal hyphae infestate the abdomen and wings. The specimen is preserved together with the following syninclusions: two coleopterans, two hymenopterans (one of them, CES 391.2, belonging to the <tp:taxon-name>Megalyridae</tp:taxon-name>; <xref ref-type="bibr" rid="B42">Pérez-de la Fuente et al. 2012</xref>), one immature aphid, a cluster of trichomes, a fewcharcoalified plant fibers (<xref ref-type="fig" rid="F7">Fig. 7A</xref>), a few timber debris, as well as other indeterminate organic remains.</p></tp:treatment-sec><tp:treatment-sec sec-type="Diagnosis"><title>Diagnosis.</title><p>As for the genus (<italic>vide supra</italic>).</p></tp:treatment-sec><tp:treatment-sec sec-type="Description"><title>Description.</title><p>Sex unknown.Legs patterned as follows (at least in the preserved fragments): femur with three dark areas, tibia with proximal area darkened and a dark area beyond midlength.Wing veins brown; veins with strong, very short setae, especially abundant on C; membrane hyaline. <italic>Forewing</italic>.Length of preserved fra<!--PageBreak-->gment 6.9 (estimated total wing length &gt; 9), maximum width 2.7; costal field very broad (costal field about two times wider than pterostigmal base at widest preserved point; Sc terminating into C around two-thirds of estimated wing length; three c-sc <!--PageBreak-->crossveins preserved; single, proximal sc-r crossvein; pterostigma elongate (3.2 long, longer than either radial cell), widening distally (maximum width almost twice basal width), and faintly infumate, starting at termination of Sc; pterostigma with a single, subdistal, strongly oblique, slightly sinuose crossvein; pterostigma with a diffuse base (i.e., lacking a crossvein as proximal boundary of this wing region); Rs with three branches, distalmost fork very short; two large radial cells present; first radial cell about 1.3 times longer than second radial cell; second radial cell proximally broad; MA arising slightly distad midpoint of first radial cell, with three branches; three discoidal cells posterior to MP; 1cua-cup crossvein not preserved; anal veins not preserved; jugal lobe not visible. <italic>Hind wing</italic>.Length of preserved fragment 6.6 (estimated total wing length 8–9), maximum width 2.7;costal field distinctly narrower than in forewing;four c-sc crossveins preserved;pterostigma elongate (2.9 long, longer than either radial cell), widening distally (maximum width almost twice basal width), and faintly infumate, starting at termination of Sc; pterostigma with a single, subdistal, strongly oblique, arcuate crossvein; pterostigma with a diffuse base;<!--PageBreak--> Rs with two branches; two radial cells present; MA with three branches; two discoidal cells posterior to MP, the first one trianguloid, not much smaller than second one; 1ma-mp crossvein not especially close to fork between Rs and MA; anal area not preserved. <italic>Abdomen</italic>. Length 3.8. Genitalia degraded, with dorsal part missing, and badly seen due to presence of dense fungal hyphae.</p><fig id="F5" position="float" orientation="portrait"><label>Figure 5.</label><caption><p>Drawings of <italic><tp:taxon-name>Necroraphidia arcuata</tp:taxon-name></italic> gen. et sp. n., holotype CES 391.1. <bold>A</bold> right forewing <bold>B</bold> right hind wing with reconstructed part taken from the left hind wing (dashed line). Only the distalmost c-sc crossvein has been tagged for both wings. Scale bar = 1 mm (both wings at the same scale).</p></caption><graphic xmlns:xlink="http://www.w3.org/1999/xlink" xlink:href="ZooKeys-204-001-g005.jpg" position="float" orientation="portrait" xlink:type="simple"/></fig></tp:treatment-sec><tp:treatment-sec sec-type="Etymology"><title>Etymology.</title><p>The specific epithet is the Latin term <italic>arcuatus</italic>, meaning “bent”, and refers to the arcuate form of the pterostigmal crossvein.</p></tp:treatment-sec><tp:treatment-sec><!--Section generated to contain objects referenced in tp:taxon-treatment.--><fig id="F4" position="float" orientation="portrait"><label>Figure 4.</label><caption><p><italic><tp:taxon-name>Necroraphidia arcuata</tp:taxon-name></italic> gen. et sp. n., holotype CES 391.1. <bold>A</bold> ventral habitus, note some charcoalified plant fibersnearby the specimen (arrow) <bold>B</bold> right forewing pterostigmal crossvein <bold>C</bold> right hind wing pterostigmal crossvein <bold>D</bold> right forewing pterostigmal diffuse base <bold>E</bold> right hind wing pterostigmal diffuse base. Scale bars: <bold>A</bold> = 2 mm; <bold>B, C, D, E</bold> = 0.5 mm.</p></caption><graphic xmlns:xlink="http://www.w3.org/1999/xlink" xlink:href="ZooKeys-204-001-g004.jpg" position="float" orientation="portrait" xlink:type="simple"/></fig><fig id="F7" position="float" orientation="portrait"><label>Figure 7.</label><caption><p><italic><tp:taxon-name>Amarantoraphidia ventolina</tp:taxon-name></italic> gen. et sp. n., holotype CES 364.1. <bold>A</bold> lateral habitus, note a charcoalified plant fibernearby the specimen (arrow) <bold>B</bold> left metatarsi showing bilobed third tarsomere <bold>C</bold> distal portion of ovipositor, note its dense annulation; arrow points to a gonostylus. Scale bars: <bold>A</bold> = 1 mm; <bold>B, C</bold> = 0.1 mm.</p></caption><graphic xmlns:xlink="http://www.w3.org/1999/xlink" xlink:href="ZooKeys-204-001-g007.jpg" position="float" orientation="portrait" xlink:type="simple"/></fig></tp:treatment-sec><ref-list><ref id="B42"><mixed-citation xmlns:xlink="http://www.w3.org/1999/xlink" xlink:type="simple"><person-group><name name-style="western"><surname>Pérez-de la Fuente</surname><given-names>R</given-names></name><name name-style="western"><surname>Perrichot</surname><given-names>V</given-names></name><name name-style="western"><surname>Ortega-Blanco</surname><given-names>J</given-names></name><name name-style="western"><surname>Delclòs</surname><given-names>X</given-names></name><name name-style="western"><surname>Engel</surname><given-names>MS</given-names></name></person-group> (<year>2012</year>)<article-title> Description of the male of <italic>Megalava truncata</italic> Perrichot (Hymenoptera: Megalyridae) in Early Cretaceous amber from El Soplao (Spain).</article-title><source>Zootaxa </source><volume>3274</volume>: <fpage>29</fpage>-<lpage>35</lpage>.</mixed-citation></ref></ref-list></tp:taxon-treatment>
