# Supplementary material for: Snakefly diversity in Early Cretaceous amber from Spain (Neuropterida, Raphidioptera)
Source: Zookeys. 2012 Jun 25;(204):1–40. doi: 10.3897/zookeys.204.2740 (PMC3391719; doi:10.3897/zookeys.204.2740)
Supplement: XML Treatment for Styporaphidia ? hispanica [file zookeys.204.2740-treatment4.xml]

<!DOCTYPE tp:taxon-treatment
  PUBLIC "-//TaxonX//DTD Taxonomic Treatment Publishing DTD v0 20100105//EN" "tax-treatment-NSO.dtd">
<tp:taxon-treatment xmlns:tp="http://www.plazi.org/taxpub"><tp:treatment-meta><mixed-citation publication-type="journal"><person-group><name><surname>la Fuente</surname><given-names>Ricardo Pérez-de</given-names></name><name><surname>Peñalver</surname><given-names>Enrique</given-names></name><name><surname>Delclòs</surname><given-names>Xavier</given-names></name><name><surname>Engel</surname><given-names>Michael S.</given-names></name></person-group><article-title>Snakefly diversity in Early Cretaceous amber from Spain (Neuropterida, Raphidioptera)</article-title><source>Zookeys</source><day>25</day><month>6</month><year>2012</year><volume>2012</volume><issue>204</issue><fpage>1</fpage><lpage>40</lpage><pub-id pub-id-type="doi">10.3897/zookeys.204.2740</pub-id></mixed-citation></tp:treatment-meta><tp:nomenclature><tp:taxon-name>
                            <tp:taxon-name-part taxon-name-part-type="genus">Styporaphidia</tp:taxon-name-part>
                            ?
                            <tp:taxon-name-part taxon-name-part-type="species">hispanica</tp:taxon-name-part>
                        <object-id xmlns:xlink="http://www.w3.org/1999/xlink" xlink:type="simple">urn:lsid:zoobank.org:act:0AAD19B5-EF08-4B10-B704-DBF6D56A0D6F</object-id>
								</tp:taxon-name><tp:taxon-authority>Pérez-de la Fuente, Peñalver, Delclòs &amp; Engel</tp:taxon-authority><tp:taxon-status xmlns:xlink="http://www.w3.org/1999/xlink" xlink:type="simple">sp. n.</tp:taxon-status><xref ref-type="fig" rid="F6">Fig. 6</xref></tp:nomenclature><tp:treatment-sec sec-type="Holotype"><title>Holotype.</title><p>MCNA 9343, from Peñacerrada I amber; hind wing fragment and abdominal apex, including the genitalia.</p></tp:treatment-sec><tp:treatment-sec sec-type="Diagnosis"><title>Diagnosis.</title><p>The new species is similar to <italic><tp:taxon-name>Styporaphidia magia</tp:taxon-name></italic> Engel and Ren, 2008 from the Late Jurassic of Inner Mongolia, China, in the presence of two pterostigmal crossveins. <italic><tp:taxon-name>Styporaphidia? hispanica</tp:taxon-name></italic> sp. n.differs in that the distance between 1ptc and 2ptc is three times the distance between 2ptc and the end of the pterostigma (two times in <italic><tp:taxon-name>Styporaphidia magia</tp:taxon-name></italic>), the forking of Rs at the apicalmost r-rs crossvein (rather than prior to it in <italic><tp:taxon-name>Styporaphidia magia</tp:taxon-name></italic>), and R meeting the apicalmost r-rs crossvein beyond the pterostigma (within in <italic><tp:taxon-name>Styporaphidia magia</tp:taxon-name></italic>).</p></tp:treatment-sec><tp:treatment-sec sec-type="Description"><title>Description.</title><p>Male. <italic>Hind wing</italic>. Length as preserved 3.5, maximum width as preserved 2.5; wing apex relatively rounded; C especially thick when compared to other veins; pterostigma almost with constant width along its entire length, infumate; pterostigma with two crossveins, distalmost crossvein oblique and slightly arcuate, proximal crossvein apparently straight, distance between 1ptc and 2ptc three times distance between 2ptc and end of pterostigma; Rs with two branches, forking at r-rs crossvein; R meeting apicalmost r-rs crossvein beyond pterostigma; rs-ma crossvein meeting MA after its distalmost fork; MA with two branches. <italic>Abdomen</italic>. Gonocoxites 9 with a few long setae;gonostyli 9 segment rather short, rounded (not acute), slightly upcurved;tergite 10 (+11?) with distal setae;paired, contiguous, acute genital structures located dorsad to gonostyli 9, interpreted as distalmost part of parameres (<xref ref-type="fig" rid="F6">Fig. 6A</xref>).</p><fig id="F6" position="float" orientation="portrait"><label>Figure 6.</label><caption><p><italic><tp:taxon-name>Styporaphidia? hispanica</tp:taxon-name></italic> sp. n., holotype MCNA 9343. <bold>A</bold> hind wing apical fragment and genitalia; arrow 1 points to gonostyli 9, whereas arrow 2 points to the paired genital sclerites interpreted as the distalmost part of the parameres <bold>B</bold> drawing of preserved hind wing apical fragment. Scale bar = 1 mm.</p></caption><graphic xmlns:xlink="http://www.w3.org/1999/xlink" xlink:href="ZooKeys-204-001-g006.jpg" position="float" orientation="portrait" xlink:type="simple"/></fig></tp:treatment-sec><tp:treatment-sec sec-type="Etymology"><title>Etymology.</title><p>The specific epithet refers to the occurrence of this species in ancient Spain (<italic>Hispania</italic> in Latin).</p></tp:treatment-sec><tp:treatment-sec sec-type="Comments"><title>Comments.</title><p>Although the base of the pterostigma is not preserved and it is accordingly impossible to ascertain if it was diffuse (i.e., lacking a crossvein), this species is tentatively placed in the genus <italic><tp:taxon-name>Styporaphidia</tp:taxon-name></italic> owing to the presence of two pterostigmal crossveins. The presence of two pterostigmal crossveins is a rare feature among the <tp:taxon-name>Raphidioptera</tp:taxon-name> and otherwise known in a few other raphidiopterans, i.e, namely the baissopterids <italic><tp:taxon-name>Baissoptera kolosnitsynae</tp:taxon-name></italic> and <italic><tp:taxon-name>Baissoptera pulchra</tp:taxon-name></italic> (<xref ref-type="bibr" rid="B29">Martynova 1961</xref>: p. 81, fig. 7; <xref ref-type="bibr" rid="B27">Martins-Neto and Nel 1992</xref>: p. 428, figs 2, 3), but the present fossil is clearly not a baissopterid. The fragment is considered as corresponding to a hind wing due to the more distal disposition of both crossveins as occurs in <italic><tp:taxon-name>Styporaphidia magia</tp:taxon-name></italic> (the distance between them being<!--PageBreak--> greater than the distance between 2ptc and the end of the pterostigma), and by the relative position of the abdomen. The veins C and R appear to be especially thickened close to the wing apex as occurs also in <italic><tp:taxon-name>Styporaphidia magia</tp:taxon-name></italic> (<xref ref-type="bibr" rid="B17">Engel and Ren 2008</xref>: fig. 2), though this effect could be enhanced by the darkening of the margins of the pterostigma. Although the species is represented by a wing fragment and the genitalia, it is distinctive enough that it should be easy to associate with more complete material that may become available in the future.</p></tp:treatment-sec><ref-list><ref id="B29"><mixed-citation xmlns:xlink="http://www.w3.org/1999/xlink" xlink:type="simple"><person-group><name name-style="western"><surname>Martynova</surname><given-names>OM</given-names></name></person-group> (<year>1961</year>)<article-title> Recent and fossil snakeflies (Insecta, Raphidioptera).</article-title><source>Paleontologicheskiy Zhurnal </source><volume>1961</volume> (<issue>3</issue>): <fpage>73</fpage>-<lpage>83</lpage>. [In Russian]</mixed-citation></ref><ref id="B27"><mixed-citation xmlns:xlink="http://www.w3.org/1999/xlink" xlink:type="simple"><person-group><name name-style="western"><surname>Martins-Neto</surname><given-names>RG</given-names></name><name name-style="western"><surname>Nel</surname><given-names>A</given-names></name></person-group> (<year>1992</year>)<source> Un nouveau fossile de Raphidioptère de la formation Santana, Crétacé inférieur du Brésil (Neuropteroidea, Raphidioptera). Bulletin de la Société Entomologique de France 97: 425–428. [Publication date: 1993].</source></mixed-citation></ref><ref id="B17"><mixed-citation xmlns:xlink="http://www.w3.org/1999/xlink" xlink:type="simple"><person-group><name name-style="western"><surname>Engel</surname><given-names>MS</given-names></name><name name-style="western"><surname>Ren</surname><given-names>D</given-names></name></person-group> (<year>2008</year>)<article-title> New snakeflies from the Jiulongshan Formation of Inner Mongolia, China (Raphidioptera).</article-title><source>Journal of the Kansas Entomological Society </source><volume>81</volume> (<issue>3</issue>): <fpage>188</fpage>-<lpage>193</lpage>.</mixed-citation></ref></ref-list></tp:taxon-treatment>
