# Supplementary material for: Snakefly diversity in Early Cretaceous amber from Spain (Neuropterida, Raphidioptera)
Source: Zookeys. 2012 Jun 25;(204):1–40. doi: 10.3897/zookeys.204.2740 (PMC3391719; doi:10.3897/zookeys.204.2740)
Supplement: XML Treatment for Amarantoraphidia [file zookeys.204.2740-treatment5.xml]

<!DOCTYPE tp:taxon-treatment
  PUBLIC "-//TaxonX//DTD Taxonomic Treatment Publishing DTD v0 20100105//EN" "tax-treatment-NSO.dtd">
<tp:taxon-treatment xmlns:tp="http://www.plazi.org/taxpub"><tp:treatment-meta><mixed-citation publication-type="journal"><person-group><name><surname>la Fuente</surname><given-names>Ricardo Pérez-de</given-names></name><name><surname>Peñalver</surname><given-names>Enrique</given-names></name><name><surname>Delclòs</surname><given-names>Xavier</given-names></name><name><surname>Engel</surname><given-names>Michael S.</given-names></name></person-group><article-title>Snakefly diversity in Early Cretaceous amber from Spain (Neuropterida, Raphidioptera)</article-title><source>Zookeys</source><day>25</day><month>6</month><year>2012</year><volume>2012</volume><issue>204</issue><fpage>1</fpage><lpage>40</lpage><pub-id pub-id-type="doi">10.3897/zookeys.204.2740</pub-id></mixed-citation></tp:treatment-meta><tp:nomenclature><tp:taxon-name>
                            <tp:taxon-name-part taxon-name-part-type="genus">Amarantoraphidia</tp:taxon-name-part>
                        <object-id xmlns:xlink="http://www.w3.org/1999/xlink" xlink:type="simple">urn:lsid:zoobank.org:act:EA2F19D0-E3C8-43A7-BA92-BFC73C2FA208</object-id>
								<object-id xmlns:xlink="http://www.w3.org/1999/xlink" xlink:type="simple">http://species-id.net/wiki/Amarantoraphidia</object-id>
								</tp:taxon-name><tp:taxon-authority>Pérez-de la Fuente, Peñalver, Delclòs &amp; Engel</tp:taxon-authority><tp:taxon-status xmlns:xlink="http://www.w3.org/1999/xlink" xlink:type="simple">gen. n.</tp:taxon-status></tp:nomenclature><tp:treatment-sec sec-type="Type species"><title>Type species.</title><p><italic><tp:taxon-name>Amarantoraphidia ventolina</tp:taxon-name></italic> sp. n.</p></tp:treatment-sec><tp:treatment-sec sec-type="Diagnosis"><title>Diagnosis.</title><p>Minute size. Head ovoid, with the portion posterior to the compound eyes longer than the eye diameter and tapering caudad; three large ocelli present, situated between anterior half of compound eyes; antennae with a low number of flagellomeres (i.e., ≤ 26). Pronotum slightly longer than head, with a constant height along its entire length. Mesotibiae especially swollen; process at midlength of the metatibiae absent. Forewing with costal field moderately broad; pterostigma elongate, without crossveins; Sc terminating into C slightly distad wing midlength; six c-sc crossveins present; two discoidal cells posterior to MP; apicalmost branch of CuA simple; 1cua-cup crossvein located at the M-CuA separation.</p></tp:treatment-sec><tp:treatment-sec sec-type="Etymology"><title>Etymology.</title><p>The new genus-group name is a combination of the Greek term <italic>amarantos</italic>, meaning “that never fades, ageless”, and <italic><tp:taxon-name>Raphidia</tp:taxon-name></italic>, common generic stem for snakeflies. The name is feminine.</p></tp:treatment-sec><tp:treatment-sec sec-type="Comments"><title>Comments.</title><p><italic><tp:taxon-name>Amarantoraphidia</tp:taxon-name></italic> gen. n.is first compared with the other described minute mesoraphidiid genera, which have a forewing length around 6 or less. They include amber inclusions but also some compression fossils. Apart from the minute size, in all of these taxa the pterostigma is very elongate, without crossveins, and basally closed by a crossvein. Regarding those as amber inclusions, <italic><tp:taxon-name>Amarantoraphidia</tp:taxon-name></italic> is readily distinct from the other two currently described Spanish mesoraphidiid genera, <italic><tp:taxon-name>Cantabroraphidia</tp:taxon-name></italic> and <italic><tp:taxon-name>Alavaraphidia</tp:taxon-name></italic> gen. n., as well as <italic><tp:taxon-name>Lebanoraphidia</tp:taxon-name></italic>, by its ovoid head shape (subquadrate in <italic><tp:taxon-name>Cantabroraphidia</tp:taxon-name></italic>, and rhomboidal in the other two genera) and by its lesser number of antennal flagellomeres (26 flagellomeres in <italic><tp:taxon-name>Cantabroraphidia</tp:taxon-name></italic>, 38 flagellomeres or more in <italic><tp:taxon-name>Lebanoraphidia</tp:taxon-name></italic>, and 44 in <italic><tp:taxon-name>Alavaraphidia</tp:taxon-name></italic>). The two genera <italic><tp:taxon-name>Nanoraphidia</tp:taxon-name></italic> (type species <italic><tp:taxon-name>Nanoraphidia electroburmica</tp:taxon-name></italic> Engel, 2002, Burmese amber, latest Albian in age) and <italic><tp:taxon-name>Grimaldiraphidia</tp:taxon-name></italic> (type species <italic><tp:taxon-name>Grimaldiraphidia luzzi</tp:taxon-name></italic> (Grimaldi, 2000), New Jersey amber, Turonian in age)share with <italic><tp:taxon-name>Amarantoraphidia</tp:taxon-name></italic> the ovoid head shape. However, in both of these genera the ocelli are placed between the posterior half of the compound eyes, not between the anterior part as in <italic><tp:taxon-name>Amarantoraphidia</tp:taxon-name></italic>. Additionally, whereas <italic><tp:taxon-name>Amarantoraphidia</tp:taxon-name></italic> has two discoidal cells posterior to MP in the forewing, <italic><tp:taxon-name>Grimaldiraphidia</tp:taxon-name></italic> has three and <italic><tp:taxon-name>Nanoraphidia</tp:taxon-name></italic> just a single <!--PageBreak-->cell. Also, in <italic><tp:taxon-name>Nanoraphidia</tp:taxon-name></italic> the M-CuA separation is located near midpoint of the first and second cua-cup crossveins (<xref ref-type="bibr" rid="B14">Engel 2002</xref>; <xref ref-type="bibr" rid="B25">Jepson et al. 2011</xref>), not at the 1cua-cup crossvein as in <italic><tp:taxon-name>Amarantoraphidia</tp:taxon-name></italic>.</p><p>In addition to the aforementioned taxa, five mesoraphidiids with minute size have been hitherto described from compression fossils: <italic><tp:taxon-name>Grimaldiraphidia parvula</tp:taxon-name></italic> (Martynov, 1925), from Karatau (South Kazakhstan), Late Jurassic in age; <italic><tp:taxon-name>Grimaldiraphidia mitchelli</tp:taxon-name></italic> (Jepson, Coram and Jarzembowski, 2009), <italic><tp:taxon-name>Grimaldiraphidia purbeckensis</tp:taxon-name></italic> Jepson, Coram and Jarzembowski, 2009, and <italic><tp:taxon-name>Mesoraphidia websteri</tp:taxon-name></italic> Jepson, Coram and Jarzembowski, 2009, the three species from the Purbeck Limestone Group, Dorset (UK), Berriasian in age; and <italic><tp:taxon-name>Nanoraphidia lithographica</tp:taxon-name></italic> Jepson, Ansorge and Jarzembowski, 2011 (tentatively assigned to this genus), from El Montsec (Spain), Early Barremian in age. <italic><tp:taxon-name>Grimaldiraphidia parvula</tp:taxon-name></italic> (described from a complete specimen but its wings unresolved dorsoproximally) has more proximal positions of the fork of Rs and the 2r-rs and rs-ma crossveins than <italic><tp:taxon-name>Amarantoraphidia</tp:taxon-name></italic> (<xref ref-type="bibr" rid="B28">Martynov 1925</xref>: p. 242, figs 7–9). <italic><tp:taxon-name>Grimaldiraphidia mitchelli</tp:taxon-name></italic> (described from a wing, most likely a forewing, with not preserved base and pterostigma), although possessing two discoidal cells posterior to MP as in the forewing of <italic><tp:taxon-name>Amarantoraphidia</tp:taxon-name></italic>, has a venation somewhat different, with the second radial cell relatively wide compared to its length, and more proximal positions of the fork of Rs and the 2r-rs and rs-ma crossveins (<xref ref-type="bibr" rid="B24">Jepson et al. 2009</xref>). <italic><tp:taxon-name>Grimaldiraphidia purbeckensis</tp:taxon-name></italic> possesses three discoidal cells posterior to MP in the forewing, the M-CuA separation is located near midpoint of the first and second cua-cup crossveins, and has more proximal positions of the fork of Rs and the 2r-rs and rs-ma crossveins (ibid.). <italic><tp:taxon-name>Mesoraphidia websteri</tp:taxon-name></italic> (based on a hind wing) has the Sc ending beyond the first radial cell, relatively shorter second radial and discal cells, and a single discoidal cell (two discoidal cells posterior to MP in <italic><tp:taxon-name>Amarantoraphidia</tp:taxon-name></italic>) (ibid.). Lastly, <italic><tp:taxon-name>Nanoraphidia lithographica</tp:taxon-name></italic> shows only one discoidal cell posterior to MP in the forewing as in the type species for the genus, <italic><tp:taxon-name>Nanoraphidia electroburmica</tp:taxon-name></italic> (<xref ref-type="bibr" rid="B25">Jepson et al. 2011</xref>).</p></tp:treatment-sec><ref-list><ref id="B14"><mixed-citation xmlns:xlink="http://www.w3.org/1999/xlink" xlink:type="simple"><person-group><name name-style="western"><surname>Engel</surname><given-names>MS</given-names></name></person-group> (<year>2002</year>)<article-title> The smallest snakefly (Raphidioptera: Mesoraphidiidae): A new species in Cretaceous amber from Myanmar, with a catalog of fossil snakeflies.</article-title><source>American Museum Novitates </source><volume>3363</volume>: <fpage>1</fpage>-<lpage>22</lpage>. doi: <ext-link ext-link-type="uri" xlink:href="http://dx.doi.org/10.1206/0003-0082(2002)363&lt;0001:TSSRMA&gt;2.0.CO;2" xlink:type="simple">10.1206/0003-0082(2002)363&lt;0001:TSSRMA&gt;2.0.CO;2</ext-link></mixed-citation></ref><ref id="B25"><mixed-citation xmlns:xlink="http://www.w3.org/1999/xlink" xlink:type="simple"><person-group><name name-style="western"><surname>Jepson</surname><given-names>JE</given-names></name><name name-style="western"><surname>Ansorge</surname><given-names>J</given-names></name><name name-style="western"><surname>Jarzembowski</surname><given-names>EA</given-names></name></person-group> (<year>2011</year>)<article-title> New snakeflies (Insecta: Raphidioptera) from the Lower Cretaceous of the UK, Spain and Brazil.</article-title><source>Palaeontology </source><volume>54</volume> (<issue>2</issue>): <fpage>385</fpage>-<lpage>395</lpage>. doi: <ext-link ext-link-type="uri" xlink:href="http://dx.doi.org/10.1111/j.1475-4983.2011.01038.x" xlink:type="simple">10.1111/j.1475-4983.2011.01038.x</ext-link></mixed-citation></ref><ref id="B28"><mixed-citation xmlns:xlink="http://www.w3.org/1999/xlink" xlink:type="simple"><person-group><name name-style="western"><surname>Martynov</surname><given-names>AV</given-names></name></person-group> (<year>1925</year>)<source> To the knowledge of fossil insects from Jurassic beds in Turkestan. I. Raphidioptera. Izvestiya Rossiiskoi Akademii Nauk, 6 seriya [Bulletin de l’Académie des Sciences de Russie, VI série] 19(6–8): 233–246.</source></mixed-citation></ref><ref id="B24"><mixed-citation xmlns:xlink="http://www.w3.org/1999/xlink" xlink:type="simple"><person-group><name name-style="western"><surname>Jepson</surname><given-names>JE</given-names></name><name name-style="western"><surname>Coram</surname><given-names>RA</given-names></name><name name-style="western"><surname>Jarzembowski</surname><given-names>EA</given-names></name></person-group> (<year>2009</year>)<article-title> Raphidioptera (Insecta: Neuropterida) from the Lower Cretaceous Purbeck Limestone Group, Dorset, UK.</article-title><source>Cretaceous Research </source><volume>30</volume> (<issue>3</issue>): <fpage>527</fpage>-<lpage>532</lpage>. doi: <ext-link ext-link-type="uri" xlink:href="http://dx.doi.org/10.1016/j.cretres.2008.09.006" xlink:type="simple">10.1016/j.cretres.2008.09.006</ext-link></mixed-citation></ref></ref-list></tp:taxon-treatment>
