# Supplementary material for: Snakefly diversity in Early Cretaceous amber from Spain (Neuropterida, Raphidioptera)
Source: Zookeys. 2012 Jun 25;(204):1–40. doi: 10.3897/zookeys.204.2740 (PMC3391719; doi:10.3897/zookeys.204.2740)
Supplement: XML Treatment for Alavaraphidia [file zookeys.204.2740-treatment7.xml]

<!DOCTYPE tp:taxon-treatment
  PUBLIC "-//TaxonX//DTD Taxonomic Treatment Publishing DTD v0 20100105//EN" "tax-treatment-NSO.dtd">
<tp:taxon-treatment xmlns:tp="http://www.plazi.org/taxpub"><tp:treatment-meta><mixed-citation publication-type="journal"><person-group><name><surname>la Fuente</surname><given-names>Ricardo Pérez-de</given-names></name><name><surname>Peñalver</surname><given-names>Enrique</given-names></name><name><surname>Delclòs</surname><given-names>Xavier</given-names></name><name><surname>Engel</surname><given-names>Michael S.</given-names></name></person-group><article-title>Snakefly diversity in Early Cretaceous amber from Spain (Neuropterida, Raphidioptera)</article-title><source>Zookeys</source><day>25</day><month>6</month><year>2012</year><volume>2012</volume><issue>204</issue><fpage>1</fpage><lpage>40</lpage><pub-id pub-id-type="doi">10.3897/zookeys.204.2740</pub-id></mixed-citation></tp:treatment-meta><tp:nomenclature><tp:taxon-name>
                            <tp:taxon-name-part taxon-name-part-type="genus">Alavaraphidia</tp:taxon-name-part>
                        <object-id xmlns:xlink="http://www.w3.org/1999/xlink" xlink:type="simple">urn:lsid:zoobank.org:act:070A3E8E-1F78-4663-A909-1872E5EEA80E</object-id>
								<object-id xmlns:xlink="http://www.w3.org/1999/xlink" xlink:type="simple">http://species-id.net/wiki/Alavaraphidia</object-id>
								</tp:taxon-name><tp:taxon-authority>Pérez-de la Fuente, Peñalver, Delclòs &amp; Engel</tp:taxon-authority><tp:taxon-status xmlns:xlink="http://www.w3.org/1999/xlink" xlink:type="simple">gen. n.</tp:taxon-status></tp:nomenclature><tp:treatment-sec sec-type="Type species"><title>Type species.</title><p><italic><tp:taxon-name>Alavaraphidia imperterrita</tp:taxon-name></italic> sp. n.</p></tp:treatment-sec><tp:treatment-sec sec-type="Diagnosis"><title>Diagnosis.</title><p>Minute size. Head rhomboidal, with clypeus especially elongate and the portion posterior to the compound eyes shorter than the eye diameter and strongly tapering caudad; three large ocelli present, situated near the posterior tangent of compound eyes; antennae extremely elongate, with a high number of flagellomeres (i.e., ≥ 38). Pronotum shorter than head, with a constant height along its entire length. All tibiae especially swollen medio-apically; process at midlength of the metatibia indistinct. Bilobed extensions of third tarsomeres with distal digitiform processes.</p></tp:treatment-sec><tp:treatment-sec sec-type="Etymology"><title>Etymology.</title><p>The new genus-group name is a combination of Álava, from Álava amber (the name of the group for Peñacerrada I and Peñacerrada II amber localities), and <italic><tp:taxon-name>Raphidia</tp:taxon-name></italic>, common generic stem for snakeflies. The name is feminine.</p></tp:treatment-sec><tp:treatment-sec sec-type="Comments"><title>Comments.</title><p>Although most of the wings are not preserved, the other features of <italic><tp:taxon-name>Alavaraphidia</tp:taxon-name></italic> gen. n. are distinctive enough to justify the creation of a distinct taxon.<!--PageBreak--> The minute size of <italic><tp:taxon-name>Alavaraphidia</tp:taxon-name></italic> mainly limits its comparison to other minute taxa mainly described from amber inclusions (refer to comments for <italic><tp:taxon-name>Amarantoraphidia</tp:taxon-name></italic> gen. n.). Although a few other taxa based on wings from compressions are minute in size it is not possible to compare them with the new genus and species due to the absence of most of its wings. The genus <italic><tp:taxon-name>Lebanoraphidia</tp:taxon-name></italic> shares with <italic><tp:taxon-name>Alavaraphidia</tp:taxon-name></italic> the rhomboidal shape of the head with the compound eye length greater than that of the head posterior to the eyes (<xref ref-type="bibr" rid="B7">Bechly and Wolf-Schwenninger 2011</xref>); the head shape is ovoid in the genera <italic><tp:taxon-name>Grimaldiraphidia</tp:taxon-name></italic>, <italic><tp:taxon-name>Nanoraphidia</tp:taxon-name></italic>, and <italic><tp:taxon-name>Amarantoraphidia</tp:taxon-name></italic>,and subquadrangular in the genus <italic><tp:taxon-name>Cantabroraphidia</tp:taxon-name></italic>. Moreover, the genus <italic><tp:taxon-name>Lebanoraphidia</tp:taxon-name></italic> differs from <italic><tp:taxon-name>Alavaraphidia</tp:taxon-name></italic> in the lesser number of flagellomeres (note how the number of flagellomeres depicted for <italic><tp:taxon-name>Lebanoraphidia nana</tp:taxon-name></italic> Bechly and Wolf-Schwenninger, 2011, type and only species of the genus, seems to not match the description and photographs), the shorter clypeus, the shorter portion posterior to the compound eyes, the longer relative length of the pronotum, and the assumed absence of distal digitiform processes on the third tarsomere’s bilobed extensions. The high number of flagellomeres of <italic><tp:taxon-name>Alavaraphidia</tp:taxon-name></italic> (44) is most similar to that of <italic><tp:taxon-name>Lebanoraphidia</tp:taxon-name></italic>, itself with around 38 flagellomeres (<xref ref-type="bibr" rid="B7">Bechly and Wolf-Schwenninger 2011</xref>). Otherwise, 20 flagellomeres are present in the genus <italic><tp:taxon-name>Nanoraphidia</tp:taxon-name></italic> (<xref ref-type="bibr" rid="B14">Engel 2002</xref>), 23 in <italic><tp:taxon-name>Grimaldiraphidia</tp:taxon-name></italic> (<xref ref-type="bibr" rid="B19">Grimaldi 2000</xref>), 24 in <italic><tp:taxon-name>Amarantoraphidia</tp:taxon-name></italic>,and 26 in <italic><tp:taxon-name>Cantabroraphidia</tp:taxon-name></italic> (<xref ref-type="bibr" rid="B41">Pérez-de la Fuente et al. 2010</xref>). The distal digitiform processes from the third tarsomere’s bilobed extensions (<xref ref-type="fig" rid="F10">fig. 10C</xref>) have not been reported from any other taxon and thus it is considered a unique character. Regarding the leg patterning, the medial dark patch found on the tibia in <italic><tp:taxon-name>Cantabroraphidia</tp:taxon-name></italic> (ibid.) and <italic><tp:taxon-name>Amarantoraphidia</tp:taxon-name></italic> is absent in <italic><tp:taxon-name>Alavaraphidia</tp:taxon-name></italic>. However, this character is not considered relevant at the generic level and hence has been discarded from the present diagnosis.</p><fig id="F10" position="float" orientation="portrait"><label>Figure 10.</label><caption><p><italic><tp:taxon-name>Alavaraphidia imperterrita</tp:taxon-name></italic> gen. et sp. n., holotype MCNA 13608. <bold>A</bold> lateral habitus <bold>B</bold> dorsal habitus <bold>C</bold> left distal foretarsus, showing bilobed third tarsomere with digitiform processes (arrows). Scale bars: <bold>A, B</bold> = 1 mm; <bold>C</bold> = 0.1 mm.</p></caption><graphic xmlns:xlink="http://www.w3.org/1999/xlink" xlink:href="ZooKeys-204-001-g010.jpg" position="float" orientation="portrait" xlink:type="simple"/></fig></tp:treatment-sec><ref-list><ref id="B7"><mixed-citation xmlns:xlink="http://www.w3.org/1999/xlink" xlink:type="simple"><person-group><name name-style="western"><surname>Bechly</surname><given-names>G</given-names></name><name name-style="western"><surname>Wolf-Schwenninger</surname><given-names>K</given-names></name></person-group> (<year>2011</year>)<article-title> A new fossil genus and species of snakefly (Raphidioptera: Mesoraphidiidae) from Lower Cretaceous Lebanese amber, with a discussion of snakefly phylogeny and fossil history.</article-title><source>Insect Systematics and Evolution </source><volume>42</volume> (<issue>2</issue>): <fpage>221</fpage>-<lpage>236</lpage>. doi: <ext-link ext-link-type="uri" xlink:href="http://dx.doi.org/10.1163/187631211X568164" xlink:type="simple">10.1163/187631211X568164</ext-link></mixed-citation></ref><ref id="B14"><mixed-citation xmlns:xlink="http://www.w3.org/1999/xlink" xlink:type="simple"><person-group><name name-style="western"><surname>Engel</surname><given-names>MS</given-names></name></person-group> (<year>2002</year>)<article-title> The smallest snakefly (Raphidioptera: Mesoraphidiidae): A new species in Cretaceous amber from Myanmar, with a catalog of fossil snakeflies.</article-title><source>American Museum Novitates </source><volume>3363</volume>: <fpage>1</fpage>-<lpage>22</lpage>. doi: <ext-link ext-link-type="uri" xlink:href="http://dx.doi.org/10.1206/0003-0082(2002)363&lt;0001:TSSRMA&gt;2.0.CO;2" xlink:type="simple">10.1206/0003-0082(2002)363&lt;0001:TSSRMA&gt;2.0.CO;2</ext-link></mixed-citation></ref><ref id="B19"><mixed-citation xmlns:xlink="http://www.w3.org/1999/xlink" xlink:type="simple"><person-group><name name-style="western"><surname>Grimaldi</surname><given-names>D</given-names></name></person-group> (<year>2000</year>)<article-title> A diverse fauna of Neuropterodea in amber from the Cretaceous of New Jersey.</article-title> In: <person-group><name name-style="western"><surname>Grimaldi</surname><given-names>D</given-names></name></person-group> (<role>Ed</role>). <issue-title>Studies on fossils in amber, with particular reference to the Cretaceous of New Jersey.</issue-title><source>Backhuys Publishers, Leiden</source>: <fpage>259</fpage>-<lpage>303</lpage>.</mixed-citation></ref><ref id="B41"><mixed-citation xmlns:xlink="http://www.w3.org/1999/xlink" xlink:type="simple"><person-group><name name-style="western"><surname>Pérez-de la Fuente</surname><given-names>R</given-names></name><name name-style="western"><surname>Nel</surname><given-names>A</given-names></name><name name-style="western"><surname>Peñalver</surname><given-names>E</given-names></name><name name-style="western"><surname>Delclòs</surname><given-names>X</given-names></name></person-group> (<year>2010</year>)<article-title> A new Early Cretaceous snakefly (Raphidioptera: Mesoraphidiidae) from El Soplao amber (Spain).</article-title><source>Annales de la Société Entomologique de France </source><volume>46</volume>(<issue>1–2</issue>): <fpage>108</fpage>-<lpage>115</lpage>.</mixed-citation></ref></ref-list></tp:taxon-treatment>
