# Supplementary material for: Snakefly diversity in Early Cretaceous amber from Spain (Neuropterida, Raphidioptera)
Source: Zookeys. 2012 Jun 25;(204):1–40. doi: 10.3897/zookeys.204.2740 (PMC3391719; doi:10.3897/zookeys.204.2740)
Supplement: XML Treatment for Alavaraphidia imperterrita [file zookeys.204.2740-treatment8.xml]

<!DOCTYPE tp:taxon-treatment
  PUBLIC "-//TaxonX//DTD Taxonomic Treatment Publishing DTD v0 20100105//EN" "tax-treatment-NSO.dtd">
<tp:taxon-treatment xmlns:tp="http://www.plazi.org/taxpub"><tp:treatment-meta><mixed-citation publication-type="journal"><person-group><name><surname>la Fuente</surname><given-names>Ricardo Pérez-de</given-names></name><name><surname>Peñalver</surname><given-names>Enrique</given-names></name><name><surname>Delclòs</surname><given-names>Xavier</given-names></name><name><surname>Engel</surname><given-names>Michael S.</given-names></name></person-group><article-title>Snakefly diversity in Early Cretaceous amber from Spain (Neuropterida, Raphidioptera)</article-title><source>Zookeys</source><day>25</day><month>6</month><year>2012</year><volume>2012</volume><issue>204</issue><fpage>1</fpage><lpage>40</lpage><pub-id pub-id-type="doi">10.3897/zookeys.204.2740</pub-id></mixed-citation></tp:treatment-meta><tp:nomenclature><tp:taxon-name>
                            <tp:taxon-name-part taxon-name-part-type="genus">Alavaraphidia</tp:taxon-name-part>
                            <tp:taxon-name-part taxon-name-part-type="species">imperterrita</tp:taxon-name-part>
                        <object-id xmlns:xlink="http://www.w3.org/1999/xlink" xlink:type="simple">urn:lsid:zoobank.org:act:E1406721-46BE-4F26-869E-EC6C5AE6CD01</object-id>
								<object-id xmlns:xlink="http://www.w3.org/1999/xlink" xlink:type="simple">http://species-id.net/wiki/Alavaraphidia_imperterrita</object-id>
								</tp:taxon-name><tp:taxon-authority>Pérez-de la Fuente, Peñalver, Delclòs &amp; Engel</tp:taxon-authority><tp:taxon-status xmlns:xlink="http://www.w3.org/1999/xlink" xlink:type="simple">sp. n.</tp:taxon-status><xref ref-type="fig" rid="F10">Figs 10</xref><xref ref-type="fig" rid="F11">, 11</xref></tp:nomenclature><tp:treatment-sec sec-type="Holotype"><title>Holotype.</title><p>MCNA 13608, from Peñacerrada I amber; partial specimen showing head and ventral parts of thorax and abdomen, including the ovipositor. Only the basalmost part of the wings is preserved.</p></tp:treatment-sec><tp:treatment-sec sec-type="Diagnosis"><title>Diagnosis.</title><p>As for the genus (<italic>vide supra</italic>).</p></tp:treatment-sec><tp:treatment-sec sec-type="Description"><title>Description.</title><p>Female.Body length excluding ovipositor 5.7. Integument dark brown; legs patterned as follows: femora darkened from just before their midlength to their end; two dark regions on tibiae, proximally and distally (medial dark region absent); tarsomere 1 not darkened, distal tarsomeres darkened. <italic>Head</italic>. Rhomboidal, about 1.2 long, with portion posterior to compound eyes shorter than eye diameter (about 0.7 times) and strongly tapering caudad; three large ocelli present, situated near posterior tangent of compound eyes; mandible with teeth not visible; palps short; clypeus especially elongate; compound eyes separated by about compound eye length; <!--PageBreak-->three large ocelli present, situated near posterior tangent of compound eyes; antennae inserted posterior to clypealfrons sulcus, basad anterior tangent of compound eyes; antennae extremely elongate, with 44 flagellomeres; flagellomeres elongate, about 1.5 times longer than wide; scape and pedicel thicker than flagellomeres, scape measuring about two flagellomeres, pedicel measuring slightly more than a flagellomere; coronal ecdysial cleavage line not evident; posterior border of head not visible. <italic>Thorax</italic>. Prothorax about 0.8 long; meso- and metathorax about 1.1 long; pronotum shorter than head, with a constant height along its length (i.e., without a distinct change of slope in lateral view); thoracic dorsal spines not visible, if present; all tibiae especially swollen medio-apically, with apical spines, spines also visible on metatarsomeres; process at midlength of metatibia indistinct; five tarsomeres, third with bilobed extensions having six to eight distal digitiform processes (<xref ref-type="fig" rid="F10">Fig. 10C</xref>), different in shape than regular leg setae (not tapering apically); pretarsal claws simple, with a basal enlargement; arolium large.Preserved wing veins brown, with strong, very short setae; preserved membrane hyaline.<italic>Forewing</italic>. Costal field not especially broad. Three c-sc crossveins preserved.<italic>Hind wing</italic>. Costal field distinctly narrower than in forewing. Three c-sc crossveins preserved.<italic>Abdomen</italic>.Length 2.7; ovipositor robust but rather elongate, about 2.7 long as preserved, 0.2 thick (about 15 times as long as wide);ovipositor with dense a<!--PageBreak--><!--PageBreak-->nnulations; ovipositor with conspicuous faint, stiff, small sensory setae along its entire length; ovipositor gonostyli club-shaped; tergite 10 (+11?) with a distalmost stripe of stiff trichobothria (some probably from tergite 9).</p><fig id="F11" position="float" orientation="portrait"><label>Figure 11.</label><caption><p>Drawing of <italic><tp:taxon-name>Alavaraphidia imperterrita</tp:taxon-name></italic> gen. et sp. n., holotype MCNA 13608. Lateral habitus. The annulations of the ovipositor have been depicted partially. Scale bar = 1 mm.</p></caption><graphic xmlns:xlink="http://www.w3.org/1999/xlink" xlink:href="ZooKeys-204-001-g011.jpg" position="float" orientation="portrait" xlink:type="simple"/></fig></tp:treatment-sec><tp:treatment-sec sec-type="Etymology"><title>Etymology.</title><p>The specific epithet is the Latin term <italic>imperterritus</italic>, meaning “fearless”, and symbolizes the unalterable condition of an organism entrapped in amber.</p></tp:treatment-sec><tp:treatment-sec><!--Section generated to contain objects referenced in tp:taxon-treatment.--><fig id="F10" position="float" orientation="portrait"><label>Figure 10.</label><caption><p><italic><tp:taxon-name>Alavaraphidia imperterrita</tp:taxon-name></italic> gen. et sp. n., holotype MCNA 13608. <bold>A</bold> lateral habitus <bold>B</bold> dorsal habitus <bold>C</bold> left distal foretarsus, showing bilobed third tarsomere with digitiform processes (arrows). Scale bars: <bold>A, B</bold> = 1 mm; <bold>C</bold> = 0.1 mm.</p></caption><graphic xmlns:xlink="http://www.w3.org/1999/xlink" xlink:href="ZooKeys-204-001-g010.jpg" position="float" orientation="portrait" xlink:type="simple"/></fig></tp:treatment-sec></tp:taxon-treatment>
