# Supplementary material for: Snakefly diversity in Early Cretaceous amber from Spain (Neuropterida, Raphidioptera)
Source: Zookeys. 2012 Jun 25;(204):1–40. doi: 10.3897/zookeys.204.2740 (PMC3391719; doi:10.3897/zookeys.204.2740)
Supplement: XML Treatment for Cantabroraphidia [file zookeys.204.2740-treatment9.xml]

<!DOCTYPE tp:taxon-treatment
  PUBLIC "-//TaxonX//DTD Taxonomic Treatment Publishing DTD v0 20100105//EN" "tax-treatment-NSO.dtd">
<tp:taxon-treatment xmlns:tp="http://www.plazi.org/taxpub"><tp:treatment-meta><mixed-citation publication-type="journal"><person-group><name><surname>la Fuente</surname><given-names>Ricardo Pérez-de</given-names></name><name><surname>Peñalver</surname><given-names>Enrique</given-names></name><name><surname>Delclòs</surname><given-names>Xavier</given-names></name><name><surname>Engel</surname><given-names>Michael S.</given-names></name></person-group><article-title>Snakefly diversity in Early Cretaceous amber from Spain (Neuropterida, Raphidioptera)</article-title><source>Zookeys</source><day>25</day><month>6</month><year>2012</year><volume>2012</volume><issue>204</issue><fpage>1</fpage><lpage>40</lpage><pub-id pub-id-type="doi">10.3897/zookeys.204.2740</pub-id></mixed-citation></tp:treatment-meta><tp:nomenclature><label>Genus</label><tp:taxon-name>
                            <tp:taxon-name-part taxon-name-part-type="genus">Cantabroraphidia</tp:taxon-name-part>
                        <object-id xmlns:xlink="http://www.w3.org/1999/xlink" xlink:type="simple">http://species-id.net/wiki/Cantabroraphidia</object-id>
								</tp:taxon-name><tp:taxon-authority>Pérez-de la Fuente, Nel, Peñalver &amp; Delclòs, 2010</tp:taxon-authority><xref ref-type="fig" rid="F12">Fig. 12</xref><tp:nomenclature-citation-list><tp:nomenclature-citation><tp:taxon-name>Cantabroraphidia</tp:taxon-name><comment> Pérez-de la Fuente, Nel, Peñalver, and Delclòs, 2010: 109. Type species: <italic><tp:taxon-name>Cantabroraphidia marcanoi</tp:taxon-name></italic> Pérez-de la Fuente, Nel, Peñalver, and Delclòs, 2010, by original designation.</comment></tp:nomenclature-citation></tp:nomenclature-citation-list></tp:nomenclature><tp:treatment-sec sec-type="Comments"><title>Comments.</title><p>According to the original diagnosis, this monospecific genus was characterized by the following combination of characters: minute size (forewing length 5.5). Head more or less quadrangular; with portion posterior to the compound eyes slightly shorter than the eye diameter and not tapering caudad; three large ocelli present, situated between anterior half of the compound eyes; posterior border of head with a distinct collar-like lip. Pronotum subequal in length to head length, with anterior half narrowed dorsoventrally relative to posterior half (i.e., with slight downward curve in lateral view). Process present at midlength of the metatibiae in a posterior position. Forewing with costal field relatively broad (at widest point costal field as broad as pterostigma); pterostigma elongate, without crossveins; Sc terminating into C in distal two-thirds of wing length; four c-sc crossveins; two discoidal cells posterior to MP; 1cua-cup crossvein strongly basad M-CuA separation; posterior branch of MP forked. Refer to <xref ref-type="bibr" rid="B41">Pérez-de la Fuente et al. (2010)</xref> for a complete description of the type and only known species from El Soplao amber, based on an adult of unknown sex.</p><fig id="F12" position="float" orientation="portrait"><label>Figure 12.</label><caption><p><italic><tp:taxon-name>Cantabroraphidia marcanoi</tp:taxon-name></italic> Pérez-de la Fuente et al., 2010. Laterodorsal habitus. Sex unknown. Note the abundant presence of timber debris in the amber piece, surrounding the specimen. Scale bar = 1 mm.</p></caption><graphic xmlns:xlink="http://www.w3.org/1999/xlink" xlink:href="ZooKeys-204-001-g012.jpg" position="float" orientation="portrait" xlink:type="simple"/></fig></tp:treatment-sec><ref-list><ref id="B41"><mixed-citation xmlns:xlink="http://www.w3.org/1999/xlink" xlink:type="simple"><person-group><name name-style="western"><surname>Pérez-de la Fuente</surname><given-names>R</given-names></name><name name-style="western"><surname>Nel</surname><given-names>A</given-names></name><name name-style="western"><surname>Peñalver</surname><given-names>E</given-names></name><name name-style="western"><surname>Delclòs</surname><given-names>X</given-names></name></person-group> (<year>2010</year>)<article-title> A new Early Cretaceous snakefly (Raphidioptera: Mesoraphidiidae) from El Soplao amber (Spain).</article-title><source>Annales de la Société Entomologique de France </source><volume>46</volume>(<issue>1–2</issue>): <fpage>108</fpage>-<lpage>115</lpage>.</mixed-citation></ref></ref-list></tp:taxon-treatment>
