# Supplementary material for: Snakefly diversity in Early Cretaceous amber from Spain (Neuropterida, Raphidioptera)
Source: Zookeys. 2012 Jun 25;(204):1–40. doi: 10.3897/zookeys.204.2740 (PMC3391719; doi:10.3897/zookeys.204.2740)
Supplement: XML Treatment for Genus and species indet. 1 [file zookeys.204.2740-treatment10.xml]

<!DOCTYPE tp:taxon-treatment
  PUBLIC "-//TaxonX//DTD Taxonomic Treatment Publishing DTD v0 20100105//EN" "tax-treatment-NSO.dtd">
<tp:taxon-treatment xmlns:tp="http://www.plazi.org/taxpub"><tp:treatment-meta><mixed-citation publication-type="journal"><person-group><name><surname>la Fuente</surname><given-names>Ricardo Pérez-de</given-names></name><name><surname>Peñalver</surname><given-names>Enrique</given-names></name><name><surname>Delclòs</surname><given-names>Xavier</given-names></name><name><surname>Engel</surname><given-names>Michael S.</given-names></name></person-group><article-title>Snakefly diversity in Early Cretaceous amber from Spain (Neuropterida, Raphidioptera)</article-title><source>Zookeys</source><day>25</day><month>6</month><year>2012</year><volume>2012</volume><issue>204</issue><fpage>1</fpage><lpage>40</lpage><pub-id pub-id-type="doi">10.3897/zookeys.204.2740</pub-id></mixed-citation></tp:treatment-meta><tp:nomenclature><tp:taxon-name>
                            <tp:taxon-name-part taxon-name-part-type="species">Genus and species indet. 1</tp:taxon-name-part>
                        </tp:taxon-name><xref ref-type="fig" rid="F13">Figs 13A</xref><xref ref-type="fig" rid="F14">, 14A</xref></tp:nomenclature><tp:treatment-sec sec-type="Material"><title>Material.</title><p>MCNA 9218, from Peñacerrada I amber; wing apex plus two minute wing fragments lacking formal descriptive significance. The sample consists of part and counterpart after the amber piece broke following the plane of the inclusion.</p></tp:treatment-sec><tp:treatment-sec sec-type="Descriptive notes"><title>Descriptive notes.</title><p>Sex unknown. <italic>Hind wing</italic>(?). Length of preserved fragment 2.4,maximum width of preserved fragment 2.4;wing apex rounded; pterostigma slightly increasing in width distally, infumate; pterostigma with an almost straight subdistal crossvein; all apical branches relatively short; Rs with three branches, distalmost fork <!--PageBreak-->very short; apicalmost r-rs crossvein (2r-rs?) meeting R distal to the pterostigma; rs-ma crossvein situated at distalmost fork of MA; MA with two branches.</p></tp:treatment-sec><tp:treatment-sec sec-type="Comments"><title>Comments.</title><p>The present material is distinct from other Spanish amber snakeflies but does not preserve enough detail to permit formal designation as a taxonomic entity. The presence of a pterostigmal crossvein immediately discounts <italic><tp:taxon-name>Cantabroraphidia</tp:taxon-name></italic> and <italic><tp:taxon-name>Amarantoraphidia</tp:taxon-name></italic> gen. n. MCNA 9218 highly resembles the hind wing of <italic><tp:taxon-name>Styporaphidia</tp:taxon-name></italic> in the shape and location of the distalmost pterostigmal crossvein. In fact, its venation is very similar to <italic><tp:taxon-name>Styporaphidia? hispanica</tp:taxon-name></italic> sp. n., though in the present material Rs is forked very close to the wing margin and the shape of its distalmost radial cell (most likely the second one) is somewhat different. Furthermore, the less pointed wing apex, shorter apical branches, and apical shapes of the radial, discal, and presumed second medial cells immediately distinguish MCNA 9218 from <italic><tp:taxon-name>Necroraphidia</tp:taxon-name></italic> gen. n. and genus and species indet. 2 (<italic>vide infra</italic>), and the almost straight pterostigmal crossvein and positions of the apicalmost r-rs (2r-rs?), rs-ma, and apicalmost ma-mp (2ma-mp?) crossveins further differentiate MCNA 9218 from <italic><tp:taxon-name>Necroraphidia</tp:taxon-name></italic>.</p><fig id="F13" position="float" orientation="portrait"><label>Figure 13.</label><caption><p>Fragmentary wing remains, genus and species indeterminate: CES 9218 part and counterpart (<bold>A</bold>), CES 376 (<bold>B</bold>), and MCNA 9316 (<bold>C–D)</bold>. <bold>A</bold> distal part of a hind wing(?), part (above) and counterpart (below) <bold>B</bold> preserved distal wing fragments <bold>C</bold> preserved part of forewing <bold>D</bold> preserved part of hind wing and distal part of abdomen. Arrow points to the tip of right gonostylus 9. Scale bars = 1 mm.</p></caption><graphic xmlns:xlink="http://www.w3.org/1999/xlink" xlink:href="ZooKeys-204-001-g013.jpg" position="float" orientation="portrait" xlink:type="simple"/></fig><fig id="F14" position="float" orientation="portrait"><label>Figure 14.</label><caption><p>Drawings of fragmentary wing remains, genus and species indeterminate: CES 9218 counterpart (A), CES 376 (B), and MCNA 9316 (C–D). <bold>A</bold> distal part of hind wing(?) <bold>B</bold> best preserved distal wing fragment <bold>C</bold> preserved part of forewing <bold>D</bold> preserved part of hind wing; only the distalmost c-sc crossvein has been tagged; basalmost preserved c-sc crossvein not depicted. Scale bars = 1 mm (<bold>A</bold> and <bold>B</bold>; <bold>C</bold> and <bold>D</bold> at the same scale).</p></caption><graphic xmlns:xlink="http://www.w3.org/1999/xlink" xlink:href="ZooKeys-204-001-g014.jpg" position="float" orientation="portrait" xlink:type="simple"/></fig></tp:treatment-sec></tp:taxon-treatment>
